# Supplementary material for: Fish CDK2 recruits Dtx4 to degrade TBK1 through ubiquitination in the antiviral response
Source: eLife. 2026 Jan 14;13:RP98357. doi: 10.7554/eLife.98357 (PMC12803515; doi:10.7554/eLife.98357)
Supplement: Figure 1—source data 2. [file elife-98357-fig1-data2.zip]

Archive with 13 entries (12 files):
- Figure 1-source data 2/
- Figure 1-source data 2/1 E Liver-Actin.tif
- Figure 1-source data 2/1 E Liver-CDK2.tif
- Figure 1-source data 2/1 E Liver-G.tif
- Figure 1-source data 2/1 E Spleen-Actin.tif
- Figure 1-source data 2/1 E Spleen-CDK2.tif
- Figure 1-source data 2/1 E Spleen-G.tif
- Figure 1-source data 2/1 F EPC-Actin.tif
- Figure 1-source data 2/1 F EPC-CDK2.tif
- Figure 1-source data 2/1 F EPC-G.tif
- Figure 1-source data 2/1 F ZF4-Actin.tif
- Figure 1-source data 2/1 F ZF4-CDK2.tif
- Figure 1-source data 2/1 F ZF4-G.tif
