# Supplementary material for: Fish CDK2 recruits Dtx4 to degrade TBK1 through ubiquitination in the antiviral response
Source: eLife. 2026 Jan 14;13:RP98357. doi: 10.7554/eLife.98357 (PMC12803515; doi:10.7554/eLife.98357)
Supplement: Figure 2—source data 2. [file elife-98357-fig2-data2.zip]

Archive with 13 entries (12 files):
- Figure 2-source data 2/
- Figure 2-source data 2/2D Kidney-Actin.tif
- Figure 2-source data 2/2D Kidney-G.tif
- Figure 2-source data 2/2D Kidney-N.tif
- Figure 2-source data 2/2D Kidney-P.tif
- Figure 2-source data 2/2D Liver-Actin.tif
- Figure 2-source data 2/2D Liver-G.tif
- Figure 2-source data 2/2D Liver-N.tif
- Figure 2-source data 2/2D Liver-P.tif
- Figure 2-source data 2/2D Spleen-Actin.tif
- Figure 2-source data 2/2D Spleen-G.tif
- Figure 2-source data 2/2D Spleen-N.tif
- Figure 2-source data 2/2D Spleen-P.tif
