# Supplementary material for: Fish CDK2 recruits Dtx4 to degrade TBK1 through ubiquitination in the antiviral response
Source: eLife. 2026 Jan 14;13:RP98357. doi: 10.7554/eLife.98357 (PMC12803515; doi:10.7554/eLife.98357)
Supplement: Figure 3—source data 1. [file elife-98357-fig3-data1.zip]

Archive with 2 entries (1 files):
- Figure 3-source data 1/
- Figure 3-source data 1/Figure 3-source data.pdf
