# Supplementary material for: Fish CDK2 recruits Dtx4 to degrade TBK1 through ubiquitination in the antiviral response
Source: eLife. 2026 Jan 14;13:RP98357. doi: 10.7554/eLife.98357 (PMC12803515; doi:10.7554/eLife.98357)
Supplement: Figure 3—source data 2. [file elife-98357-fig3-data2.zip]

Archive with 13 entries (12 files):
- Figure 3-source data 2/
- Figure 3-source data 2/3 B-Actin.tif
- Figure 3-source data 2/3 B-CDK2.tif
- Figure 3-source data 2/3 H CDK2-Actin.tif
- Figure 3-source data 2/3 H CDK2-G.tif
- Figure 3-source data 2/3 H CDK2-HA.tif
- Figure 3-source data 2/3 H CDK2-N.tif
- Figure 3-source data 2/3 H CDK2-P.tif
- Figure 3-source data 2/3 H shcdk2-actin.tif
- Figure 3-source data 2/3 H shcdk2-CDK2.tif
- Figure 3-source data 2/3 H shcdk2-G.tif
- Figure 3-source data 2/3 H shcdk2-N.tif
- Figure 3-source data 2/3 H shcdk2-P.tif
