# Supplementary material for: Fish CDK2 recruits Dtx4 to degrade TBK1 through ubiquitination in the antiviral response
Source: eLife. 2026 Jan 14;13:RP98357. doi: 10.7554/eLife.98357 (PMC12803515; doi:10.7554/eLife.98357)
Supplement: Figure 4—source data 2. [file elife-98357-fig4-data2.zip]

Archive with 40 entries (39 files):
- Figure 4-source data 2/
- Figure 4-source data 2/4 F Input-HA.tif
- Figure 4-source data 2/4 F Input-Myc.tif
- Figure 4-source data 2/4 F IP-HA.tif
- Figure 4-source data 2/4 F IP-Myc.tif
- Figure 4-source data 2/4 G IP CDK2-CDK2-Input.tif
- Figure 4-source data 2/4 G IP CDK2-CDK2.tif
- Figure 4-source data 2/4 G IP CDK2-TBK1-Input.tif
- Figure 4-source data 2/4 G IP CDK2-TBK1.tif
- Figure 4-source data 2/4 G IP TBK-CDK2-Input.tif
- Figure 4-source data 2/4 G IP TBK-CDK2.tif
- Figure 4-source data 2/4 G IP TBK-TBK1-Input.tif
- Figure 4-source data 2/4 G IP TBK-TBK1.tif
- Figure 4-source data 2/4 I IP Flag-Flag-Input.tif
- Figure 4-source data 2/4 I IP Flag-Flag.tif
- Figure 4-source data 2/4 I IP Flag-Myc-Input.tif
- Figure 4-source data 2/4 I IP Flag-Myc.tif
- Figure 4-source data 2/4 J-Actin.tif
- Figure 4-source data 2/4 J-HA.tif
- Figure 4-source data 2/4 J-Myc.tif
- Figure 4-source data 2/4 K-Actin.tif
- Figure 4-source data 2/4 K-HA.tif
- Figure 4-source data 2/4 K-TBK1.tif
- Figure 4-source data 2/4 L-Actin.tif
- Figure 4-source data 2/4 L-CDK2.tif
- Figure 4-source data 2/4 L-TBK1.tif
- Figure 4-source data 2/4 M-Kidney-Actin.tif
- Figure 4-source data 2/4 M-Kidney-CDK2.tif
- Figure 4-source data 2/4 M-Kidney-TBK1.tif
- Figure 4-source data 2/4 M-liver-Actin.tif
- Figure 4-source data 2/4 M-liver-CDK2.tif
- Figure 4-source data 2/4 M-liver-TBK1.tif
- Figure 4-source data 2/4 M-Spleen-Actin.tif
- Figure 4-source data 2/4 M-Spleen-CDK2.tif
- Figure 4-source data 2/4 M-Spleen-TBK1.tif
- Figure 4-source data 2/4 O-Actin.tif
- Figure 4-source data 2/4 O-G.tif
- Figure 4-source data 2/4 O-Myc.tif
- Figure 4-source data 2/4 O-N.tif
- Figure 4-source data 2/4 O-P.tif
