# Supplementary material for: Fish CDK2 recruits Dtx4 to degrade TBK1 through ubiquitination in the antiviral response
Source: eLife. 2026 Jan 14;13:RP98357. doi: 10.7554/eLife.98357 (PMC12803515; doi:10.7554/eLife.98357)
Supplement: Figure 5—source data 2. [file elife-98357-fig5-data2.zip]

Archive with 34 entries (33 files):
- Figure 5-source data 2/
- Figure 5-source data 2/5 B-Actin.tif
- Figure 5-source data 2/5 B-HA.tif
- Figure 5-source data 2/5 B-Myc.tif
- Figure 5-source data 2/5 C-Actin.tif
- Figure 5-source data 2/5 C-HA.tif
- Figure 5-source data 2/5 C-Myc.tif
- Figure 5-source data 2/5 D-Actin.tif
- Figure 5-source data 2/5 D-HA.tif
- Figure 5-source data 2/5 D-poly IC-Actin.tif
- Figure 5-source data 2/5 D-poly IC-HA.tif
- Figure 5-source data 2/5 D-poly IC-TBK1.tif
- Figure 5-source data 2/5 D-SVCV-Actin.tif
- Figure 5-source data 2/5 D-SVCV-HA.tif
- Figure 5-source data 2/5 D-SVCV-TBK1.tif
- Figure 5-source data 2/5 D-TBK1.tif
- Figure 5-source data 2/5 E-IP-Myc.tif
- Figure 5-source data 2/5 E-IP-TBK1-HA-Ub.tif
- Figure 5-source data 2/5 E-WCL-Actin.tif
- Figure 5-source data 2/5 E-WCL-HA.tif
- Figure 5-source data 2/5 E-WCL-Myc.tif
- Figure 5-source data 2/5 E-WCL-TBK1-HA-Ub.tif
- Figure 5-source data 2/5 G-IP-Myc.tif
- Figure 5-source data 2/5 G-IP-TBK1-HA-Ub.tif
- Figure 5-source data 2/5 G-WCL-Actin.tif
- Figure 5-source data 2/5 G-WCL-HA.tif
- Figure 5-source data 2/5 G-WCL-Myc.tif
- Figure 5-source data 2/5 G-WCL-TBK1-HA-Ub.tif
- Figure 5-source data 2/5 H-IP-Myc.tif
- Figure 5-source data 2/5 H-IP-TBK1-HA-Ub.tif
- Figure 5-source data 2/5 H-WCL-Actin.tif
- Figure 5-source data 2/5 H-WCL-CDK2.tif
- Figure 5-source data 2/5 H-WCL-Myc.tif
- Figure 5-source data 2/5 H-WCL-TBK1-HA-Ub.tif
